# Supplementary material for: The Effects of Composite Alkali-Stored Spent Hypsizygus marmoreus Substrate on Carcass Quality, Rumen Fermentation, and Rumen Microbial Diversity in Goats
Source: Animals (Basel). 2024 Jan 4;14(1):166. doi: 10.3390/ani14010166 (PMC10778354; doi:10.3390/ani14010166)
Supplement: Supplementary file 1 [file animals-14-00166-s001.zip]

Archive with 1 entries (1 files):
- animals-2766847-supplementary.pdf
